# Supplementary material for: Quantitative Analysis of Amorphous Form in Indomethacin by Near Infrared Spectroscopy Combined with Partial Least Squares Regression Analysis
Source: Molecules. 2024 Nov 8;29(22):5290. doi: 10.3390/molecules29225290 (PMC11596882; doi:10.3390/molecules29225290)
Supplement: Supplementary file 1 [file molecules-29-05290-s001.zip]

Archive with 1 entries (1 files):
- molecules-3238435-supplementary.pdf
